# Supplementary material for: Identification and validation of a major quantitative trait locus for spike length and compactness in the wheat (Triticum aestivum L.) line Chuanyu12D7
Source: Front Plant Sci. 2023 Jul 4;14:1186183. doi: 10.3389/fpls.2023.1186183 (PMC10353862; doi:10.3389/fpls.2023.1186183)
Supplement: Supplementary file 5 [file Table_1.xlsx]

## Sheet: Table S1
Table S1. Summary statistics of PH, PTN, TSS, GNS, FSS and TGW of the parental lines and the BIL population in different generations.
Traits	Generations	Parents			BIL population
		CY25	Chuanyu12D7		Mean	Range	Kurtosis	Skewness	CV%
PH (cm)	BC1F4	67.2**	76		73.98 ± 6.93	51-89	-0.32	-0.14	0.09
	BC1F5	51**	66.4		59.51 ± 7.16	42-75.5	-0.81	0.15	0.12
	BC1F6	78.8**	88.71		83.01 ± 8.38	60-103	-0.69	-0.09	0.1
	BC1F7	76**	89		82.29 ± 9.54	46-106	-0.51	-0.04	0.12
PTN	BC1F4	5.67	6.67		5.82 ± 1.94	2-12	-0.12	0.11	0.33
	BC1F5	7	8.6		5.18 ±2.1	2-12	0.16	0.7	0.4
	BC1F6	4.6	5.57		6.24 ± 1.75	1.5-13.33	1.13	0.55	0.28
	BC1F7	5	7.33		7.29 ± 1.84	3-13	-0.13	0.26	0.25
TSS	BC1F4	22	22.33		21.95 ± 1.35	15-25	1.61	-0.47	0.06
	BC1F5	21.2	22.2		18.33 ± 1.63	13-23	0.07	-0.18	0.09
	BC1F6	18.2	18.71		18.94 ± 1.97	11-31	1.98	0.18	0.1
	BC1F7	22	19		21.64 ± 1.71	15-27	0.99	-0.42	0.08
GNS	BC1F4	51*	57.33		61.18 ± 9.78	36-92	-0.25	0.29	0.16
	BC1F5	42*	47		38.48 ± 7.23	19-65	0.41	0.18	0.19
	BC1F6	44.8	46.57		47.86 ± 8.07	31-86	1.48	0.73	0.17
	BC1F7	51*	55.67		60.91 ± 10.74	30-91	-0.25	0.2	0.18
FSS	BC1F4	19.67	19.67		20.31 ± 1.59	13-25	0.92	-0.22	0.08
	BC1F5	19.8	20.6		16.22 ± 2.01	8-21	0.9	-0.56	0.12
	BC1F6	17.2	18		18.31 ± 2.12	10-31	1.88	0.09	0.12
	BC1F7	21	18.33		20.84 ± 1.94	13-26	0.4	-0.4	0.09
TGW (g)	BC1F4	60.58	59.82		56.41 ± 6.17	34.16-71.47	0.85	-0.78	0.11
	BC1F6	50.37*	52.24		49.26 ± 6.80	29.03-67.74	-0.2	-0.32	0.14
	BC1F7	49.21**	57.14		50.65 ± 6.34	23.6-77.65	0.62	-0.44	0.13
GW (mm)	BC1F4	3.2	3.2		3.72 ± 0.16	3.19-4.18	0.96	-0.85	0.04
	BC1F6	3.4	3.5		3.62 ± 0.15	3.18-4.19	0.95	-0.84	0.04
	BC1F7	3.4	3.6		3.61 ± 0.16	3.18-4	-0.27	-0.34	0.04
GL (mm)	BC1F4	7.32	7.41		7.74 ± 0.28	6.77-8.43	0.12	-0.18	0.04
	BC1F6	7.43	7.52		7.77 ± 0.28	7.12-8.54	-0.52	0.1	0.04
	BC1F7	7.62	7.8		7.78 ± 0.27	7.18-8.53	-0.54	0.11	0.03
*, ** and *** represented significant level at P < 0.05, P < 0.01 and P < 0.001 respectively

## Sheet: Table S2
Table S2. Coefficients of pairwise Pearson’s correlations for spikelet compactness (SC) and spike length (SL) between different environments in the BILs population.
SL	E1	E2	E3	E4	SC
BC1F4		0.68***	0.68***	0. 72***	BC1F4
BC1F5	0.63 ***		0.72***	0.72***	BC1F5
BC1F6	0.65***	0.80***		0.72***	BC1F6
BC1F7	0.63***	0.69***	0.76***		BC1F7
Red, the Coefficients of pairwise Pearson’s correlations for SL; Green, the Coefficients of pairwise Pearson’s correlations for SC; ***, p< 0.001.

## Sheet: Table S3
Table S3. Statistical data of BSA with the Wheat 660 K Array.
Sample ID	Pass/Fail	DQC	QC call_rate	QC het_rate	het_rate	Percent of passing samples	total_call_rate
L-B	Pass	0.988	97.79	7.105	6.21	100	97.522
S-B	Pass	0.985	97.955	7.17	5.972	100	97.644
CY25	Pass	0.994	99.605	1.035	1.942	100	99.259
CY25 / Chuanyu12D7	Pass	0.988	99.315	1.165	1.704	100	99.041
DQC = dish quality control; Call rate =（CallAA+CallAB+CallBB）/the number of all snps; het rate=CallAB of autosomal snps / the number of autosomal snps; Percent of passing samples=samples passing QC/all samples

## Sheet: Table S4
Table S4. Genotyping analysis of two parents and two bulks using the wheat 660K SNP array.
No. of effective SNPs	No. of non-polymorphic SNPs	No. of polymorphic SNPs	Polymorphic SNPs mapped on chromosome 2D	No. of polymorphic SNPs mapped on other chromosomes	No. of polymorphic SNPs with unknown anchoring information
657752	657128	624	298	326	16

## Sheet: Table S5
Table S5. Physical positions of 21 SNP markers on chromosome 2D in the IWGSC RefSeq v1.0 and IWGSC RefSeq v2.1.
SNP id	Chromosome arm	Position ( IWGSC RefSeq v1.0)	Position ( IWGSC RefSeq v2.1)	Flanking sequence
AX-111220010	chr2D	16709906	17085479	CTGGTCGTGCTGGTGCTCCACGCGTCATACACGTC[A/G]CTCGCAGACTCGTAATCTCACCGGTTTTCTCTTCC
AX-110399827	chr2D	17800499	18259247	TAGAGAGGACCACCTGGTCTACACTTCCACCAAAC[C/T]GATTTGTTCTCCCCATTGATTTCATTCAGAATTTG
AX-109283374	chr2D	18209896	18666448	ACATATGACCTGACTACAAACCGACATGCAGATTC[A/G]TGTGAAGAAAAACGCATTCCTTCGCTATTTGCGTG
AX-95633970	chr2D	20769319	21705858	GTAAGTGAAAATCTTTGGGGGCAATATAGAACTAC[C/T]CGATGATTGCGATGACATAAGTTTCTTCTTGGAGG
AX-108922534	chr2D	21007132	22472311	TGGCGAAGCTACAAAACGCAGTGGTTCCGTCGTAC[A/G]TACAGAGGCGCATTAGCAGAACGCCGTGACTTGGA
AX-174262779	chr2D	22114675	23702271	TTGAAGCCAGCGTCATGGTCGAGAATGGTGCAATT[A/G]TTTATCAATTAATAATGGTTGAGCTAAATCACCAA
AX-111565649	chr2D	22154542	23740888	AGAAATCACCTTTTTTTTCATGTGCGGTTTTGGCG[A/G]GGCTTGCATATGCGGTTACAGATAATTTCTTTCGT
AX-110979970	chr2D	22163649	23749828	CTGCAGTTCTGAATTCGCTGAAGAGACGTGTGCTA[A/G]TCAAGTACAGATATGGCGCCCGGCAGGCCTGTCTC
AX-108740376	chr2D	22203332	23789013	TAAACAAGCAAGCACGACAGTCGGAACTACACTAC[C/T]ACAGGGCAACATATATCAGGAGGAATTTATATAGG
AX-110058858	chr2D	22237061	23821839	TGTATTCACTGGTGGAGTACCTATATAGGGCATCC[A/G]AATTTCGATCGAGGTCACGCCGCCAACCCCAAATC
AX-111444111	chr2D	22255108	23839886	AGGGATACGCCCGTCGATGTGAGGGAGGCGTCGTA[A/G]GAGTGGCTGGTCGGCAAGGGAGTGGCCCTCCATGG
AX-174218257	chr2D	22441205	24025950	TTGGGGAGGATTTGAGGGGTCCGGTTGTAGATGCT[C/T]TAAGATAGACATTGCTACCCCCTTCGATCCATATT
AX-174264913	chr2D	22453656	24038401	AATAAGGATAGCGTAAATAGCGCTCGTTGGGCTAT[A/G]CCACGCATGCGATTTTTACTGTTACGATACCGCTG
AX-111227264	chr2D	22460727	24045472	CCTAAATACACACAAAATCAAGAAGTAGAGCGACG[G/T]GTCTTGGGGCAGCCGGCCCAATCGGCATCCGAGTA
AX-110276364	chr2D	24941491	26715098	CAAAGGAAGATGTGTGTCTCTGATGATGCCAATTG[G/T]GTGGAGTTGTCGATTCTTGGCGCCATTCTTTGATT
AX-111593853	chr2D	25044495	26817388	GCTGAGAAAATCGCAATGTAGTTGCCGTTGGATTG[C/T]GCGACAAAAGAAGCTTCGTATGGGTGGTATCTCACA
AX-89728114	chr2D	26344403	28294582	GAAGAAGAAATGGTTTCCAACGTCGGTCCGAACCG[C/T]GGGCAATCTCAAGGTAAAGTCGTGTTGTTCTTACC
AX-174239403	chr2D	27786899	29760310	ATGCGTATAGATTTAGTGAAGGTTTTGATAAGTCT[A/G]GGTAGTGTCAGCTTTACCAGTAGTGGGTTGCAATG
AX-111696354	chr2D	28089490	30060553	ACACTACTGCTCCGTGTTCAAACGACAACCCGTTC[A/G]TCCGCCTCCCTATATTAAACATGTGCAGTTCTTTG
AX-110006357	chr2D	28783861	30752295	TCTGGACCCCATAATTATTTCAGTTGGTCACGGCA[C/T]GCGACTCTGATTTAGGATCTCATGGTCTGAAACAT

## Sheet: Table S6
Table S6. Details of the KASP and SSR markers used in this study.
Marker Name	SNP id	Physical map (IWGSC v2.1, bp)	Tag	Primer sequence (5'-3')
K99	AX-111220010	17085479	F-FAM	GAAGGTGACCAAGTTCATGCTGTGAGATTACGAGTCTGCGAGT
			F-HEX	GAAGGTCGGAGTCAACGGATTGTGAGATTACGAGTCTGCGAGC
			R	ATGCACACACCCAACCCAG
K3	AX-110399827	18259247	F-FAM	GAAGGTGACCAAGTTCATGCTTGGTCTACACTTCCACCAAACT
			F-HEX	GAAGGTCGGAGTCAACGGATTTGGTCTACACTTCCACCAAACC
			R	CTCTAACCACCTAGGATGCCAAT
K11	AX-109283374	18666448	F-FAM	GAAGGTGACCAAGTTCATGCTACAAACCGACATGCAGATTCA
			F-HEX	GAAGGTCGGAGTCAACGGATTACAAACCGACATGCAGATTCG
			R	TCCGAACTCACGCAAATAGC
K38	AX-95633970	21705858	F-FAM	GAAGGTGACCAAGTTCATGCTTCTTTGGGGGCAATATAGAACTACT
			F-HEX	GAAGGTCGGAGTCAACGGATTTCTTTGGGGGCAATATAGAACTACC
			R	GAAACTTATGTCATCGCAATCATCG
K48	AX-108922534	22472311	F-FAM	GAAGGTGACCAAGTTCATGCTTCTGCTAATGCGCCTCTGTAT
			F-HEX	GAAGGTCGGAGTCAACGGATTTCTGCTAATGCGCCTCTGTAC
			R	GAGATGCAACAGTGGCGAAG
K17	AX-174262779	23702271	F-FAM	GAAGGTGACCAAGTTCATGCTTGGTCGAGAATGGTGCAATTA
			F-HEX	GAAGGTCGGAGTCAACGGATTTGGTCGAGAATGGTGCAATTG
			R	ATATTGGTGATTTAGCTCAACCATT
K14	AX-111565649	23740888	F-FAM	GAAGGTGACCAAGTTCATGCTTTCATGTGCGGTTTTGGCGA
			F-HEX	GAAGGTCGGAGTCAACGGATTTTCATGTGCGGTTTTGGCGG
			R	ACCAAGATTAGGGACGAAAGAAATT
K9	AX-110979970	23749828	F-FAM	GAAGGTGACCAAGTTCATGCTCGCTGAAGAGACGTGTGCTAA
			F-HEX	GAAGGTCGGAGTCAACGGATTCGCTGAAGAGACGTGTGCTAG
			R	CGTCGATCGAATATTAAACTGCGAA
K44	AX-108740376	23789013	F-FAM	GAAGGTGACCAAGTTCATGCTCTCCTGATATATGTTGCCCTGTA
			F-HEX	GAAGGTCGGAGTCAACGGATTCTCCTGATATATGTTGCCCTGTG
			R	ACAGGGTTAAACAAGCAAGCAC
K66	AX-110058858	23821839	F-FAM	GAAGGTGACCAAGTTCATGCTGCGTGACCTCGATCGAAATTT
			F-HEX	GAAGGTCGGAGTCAACGGATTGCGTGACCTCGATCGAAATTC
			R	TGTGTATTCACTGGTGGAGTACC
K12	AX-111444111	23839886	F-FAM	GAAGGTGACCAAGTTCATGCTTTGCCGACCAGCCACTCT
			F-HEX	GAAGGTCGGAGTCAACGGATTTTGCCGACCAGCCACTCC
			R	GGATACGCCCGTCGATGT
K33	AX-174218257	24025950	F-FAM	GAAGGTGACCAAGTTCATGCTGGGGTCCGGTTGTAGATGCTT
			F-HEX	GAAGGTCGGAGTCAACGGATTGGGGTCCGGTTGTAGATGCTC
			R	GATCGAAGGGGGTAGCAATGTCTAT
K35	AX-174264913	24038401	F-FAM	GAAGGTGACCAAGTTCATGCTGTAAAAATCGCATGCGTGGT
			F-HEX	GAAGGTCGGAGTCAACGGATTGTAAAAATCGCATGCGTGGC
			R	AGATGATTGGAGCATCAAACAC
K31	AX-111227264	24045472	F-FAM	GAAGGTGACCAAGTTCATGCTAATCAAGAAGTAGAGCGACGT
			F-HEX	GAAGGTCGGAGTCAACGGATTAATCAAGAAGTAGAGCGACGG
			R	AACACCTCCTCCCAACTCCA
K4	AX-110276364	26715098	F-FAM	GAAGGTGACCAAGTTCATGCTCCAAGAATCGACAACTCCACA
			F-HEX	GAAGGTCGGAGTCAACGGATTCCAAGAATCGACAACTCCACC
			R	CACCAAAGGAAGATGTGTGTCTC
K5	AX-111593853	26817388	F-FAM	GAAGGTGACCAAGTTCATGCTACGAAGCTTCTTTTGTCGCA
			F-HEX	GAAGGTCGGAGTCAACGGATTACGAAGCTTCTTTTGTCGCG
			R	GCCTTGCTGAGAAAATCGCA
K8	AX-89728114	28294582	F-FAM	GAAGGTGACCAAGTTCATGCTGACTTTACCTTGAGATTGCCCA
			F-HEX	GAAGGTCGGAGTCAACGGATTGACTTTACCTTGAGATTGCCCG
			R	CGTCGAAGATTGCGGGGTG
K7	AX-174239403	29760310	F-FAM	GAAGGTGACCAAGTTCATGCTACTGGTAAAGCTGACACTACCT
			F-HEX	GAAGGTCGGAGTCAACGGATTACTGGTAAAGCTGACACTACCC
			R	ACAGTGATTGAACAGCAATGC
K6	AX-111696354	30060553	F-FAM	GAAGGTGACCAAGTTCATGCTTGTTTAATATAGGGAGGCGGAT
			F-HEX	GAAGGTCGGAGTCAACGGATTTGTTTAATATAGGGAGGCGGAC
			R	CACTACTGCTCCGTGTTCAAAC
K1	AX-110006357	30752295	F-FAM	GAAGGTGACCAAGTTCATGCTATTTCAGTTGGTCACGGCAT
			F-HEX	GAAGGTCGGAGTCAACGGATTATTTCAGTTGGTCACGGCAC
			R	TGCGAGGGCGTCTATAAAATGT
wmc503	-	19631458	F	GCAATAGTTCCCGCAAGAAAAG
			R	ATCAACTACCTCCAGATCCCGT
cfd53	-	23024535	F	CCCTATTTCCCCCATGTCTT
			R	AAGGAGGGCACATATCGTTG
wms261	-	24893964	F	CTCCCTGTACGCCTAAGGC
			R	CTCGCGCTACTAGCCATTG
CIB6	-	26105223	F	GCTCCGATGCAAAAGCCTTT
		26105433	R	ACGTGGAAAGGGTGAACAGG
SSR2650	-	25697279	F	GGAGACAACTAGGGAGCCAA
	-	25697074	R	ATCCCAGACGAGACCATTGT
Rht8-2F	-	-	F	CGAGCGAGCGTTCAGGATAT
Rht8-2R	-	-	R	ACCCCTACCCAACCAAAACA
Rht8-6F	-	-	F	AGACTCTGCGTGATCTCGAG
Rht8-R2	-	-	R	TCGACCACATTCATGGCAGTG

## Sheet: Table S7
Table S7. Candidates genes in the interval of the major QSl/Sc.cib-2D.1.
Gene ID in IWGSC v2.1	Annotation	Orthologs in rice	Description in rice	Orthologs in Arabidopsis	Description in Arabidopsis	Gene ID in IWGSC v1.1	Domain
TraesCS2D03G0116500	STXBP unc-18 SEC1 family	LOC_Os06g04450	Similar to Sec1p-like protein 2 (Fragment)	AT1G12360	Sec1/munc18-like (SM) proteins superfamily	TraesCS2D02G060000	PF00995: Sec1 family
TraesCS2D03G0116600	Cleavage and polyadenylation specificity factor subunit 1	LOC_Os04g18010	Similar to CPSF160; nucleic acid binding	AT5G51660	cleavage and polyadenylation specificity factor 160	TraesCS2D02G060100	PF10433: Mono-functional DNA-alkylating methyl methanesulfonate N-term; PF03178: CPSF A subunit region
TraesCS2D03G0116700	null	LOC_Os09g08190	Similar to flavonol 4-sulfotransferase	AT1G74100	sulfotransferase 16	TraesCS2D02G055500	null
TraesCS2D03G0116800	null	LOC_Os04g13210	Similar to MRP-like ABC transporter	AT2G47800	multidrug resistance-associated protein 4	TraesCS2D02G055600	null
TraesCS2D03G0116900	NAD binding domain of 6-phosphogluconate dehydrogenase	LOC_Os05g49070	3-hydroxyacid dehydrogenase/reductase domain containing protein	AT4G29120	null	TraesCS2D02G060200	PF03446: NAD binding domain of 6-phosphogluconate dehydrogenase; PF14833: NAD-binding of NADP-dependent 3-hydroxyisobutyrate dehydrogenase
TraesCS2D03G0117000	Nucleotide-diphospho-sugar transferase	LOC_Os01g69200	Hypothetical conserved gene	AT5G44820	null	TraesCS2D02G060300	PF03407: Nucleotide-diphospho-sugar transferase
TraesCS2D03G0117100	null	LOC_Os07g13890	Cyclin-like F-box domain containing protein	AT1G47790	null	TraesCS2D02G060400	PF00646: F-box domain
TraesCS2D03G0117200	null	LOC_Os05g31380	Transcription factor GRAS domain containing protein	AT1G50420	scarecrow-like 3	TraesCS2D02G055700	null
TraesCS2D03G0117300	A Receptor for Ubiquitination Targets	LOC_Os04g13220	Similar to Glutathione-conjugate transporter AtMRP4	AT2G47800	multidrug resistance-associated protein 4	TraesCS2D02G055800	null
TraesCS2D03G0117400	Dirigent proteins impart stereoselectivity on the phenoxy radical-coupling reaction	LOC_Os12g14440	Similar to Jasmonate-induced protein	AT1G19715	null	TraesCS2D02G060500	PF03018: Dirigent-like protein; PF01419: Jacalin-like lectin domain
TraesCS2D03G0117500	WD domain	LOC_Os02g21490	WD40 repeat-like domain containing protein	AT5G54520	null	TraesCS2D02G060600	PF00400: WD domain, G-beta repeat

## Sheet: Table S8
Table S8. The information of genes or QTLs on chromosome 2DS from previous reports.
Traits	Genes/QTL	flanking markers	genetic position (cM)	physical position (bp) in IWGSC RefSeq v1.0	physical position (bp) in IWGSC RefSeq v2.1	Reference
Gt, Ft, Rch	QGt/QFt/QRch	Xgwm261	NA	19622982	20423444	Jantasuriyarat, C., et al. (2004)
SL, SC	QSpl.nau-2D/QCpt.nau-2D	Xgwm261–XRPP5	5.9	19622982	20423444	Ma, Z., et al. (2007)
SL	QSl.wa-2DS.e1	Xwmc503– Xwmc112	4.7	19631458 - 23024533	20431920 - 24725979	Wang. et al. (2011)
SC	Spikelet compctness	Xwmc111–Xgwm296	NA	14362717 - 17609164	14570024 - 18071306	Heidari, B., et al. (2011)
SL, SC	Spikelet compctness and spike length	Xgwm261–Xcfd53	NA	19622982 - 23024535	20423444 - 24725981	Heidari, B., et al. (2011)
SL, SC, PH	QSL-2D/QScn-2D/QPh-2D	Xwmc112–Xcfd53	1.7	23024533-23024535	24725979 - 24725981	Xu, Y., et al. (2014)
SL, PH	QSpl.nau-2D (HL1)	Xcfd53–DG371	0.9	23024535	24725981	Wu, Xinyi., et al. (2014)
SL,FSN,SSN	QSl.sdau-2D-1	Xwmc112–Xcfd53	0.7	23024533-23024535	24725979 - 24725981	Deng et al. (2017)
SL,FSN,SSN	QSl.sdau-2D-2	Xcfd53–Xwmc18	1.6 - 47.8	23024535-130832616	24725981 - 133141173	Deng et al. (2017)
SL SC,PH,SSN	QSl.cau-2D.2/QSc.cau-2D.2/QPht.cau-2D.1	Rht8	6	NA	24.73	Zhai, H., et al. (2016)
SL	QSl.cd-2D.1	wmc112–xgwm484	34.6	23024533 - 48174377	24725979 - 50632990	Chen, D., et al. (2017)
SL	QSl.his-2D1-1	AX-111574926–AX-111087066	NA	13245363- 36885629	NA	Xu, X., et al. (2022b)
NA: information could not be found.
